# Supplementary material for: MicroRNA Expression Differences in Blood-Derived CD19+ B Cells of Methotrexate Treated Rheumatoid Arthritis Patients
Source: Front Immunol. 2021 Apr 9;12:663736. doi: 10.3389/fimmu.2021.663736 (PMC8062711; doi:10.3389/fimmu.2021.663736)
Supplement: Supplementary file 2 [file Table_1.xlsx]

## Sheet: Supp_Tab1
Supplementary table 1: Clinical and demographic characterisitcs of newly-diagnosed (New-), methotrexate treated RA patients (MTX-) and healthy controls (HC-).
Patient ID	Gender	Age of onset	Age of recruitment	Time since diagnosis* [years]	Smoking	DAS28 score	ACPA status	RF (IgM status)	CRP [mg/L]	ESR [mm/h]	Additional medication	MTX dosage [mg]
New-1	F	40	40		never	3.7	positive	positive	4	19	Cetirizine. Ibuprofen
New-2	M	58	58		earlier	5.9	positive	positive	17	19	Naproxen. Ibuprofen
New-3	F	36	36		never	2.2	positive	positive	6	15	Naproxen
New-4	M	73	73		earlier	5.4	positive	positive	21	45
New-5	F	52	52			5.9	positive	positive	31	18	Diclofenac. Ibuprofen
New-6	F	68	68		earlier	6.2	positive	positive	9	48	Tapentadol. Ibuprofen. Esomeprazole. Simvastatin. Paroxetine
New-7	F	73	73		never	8.7	negative	negative	108	68
New-8	F	57	57		smoker	4.6	positive	negative	14	44
New-9	F	60	60		earlier	4.7	positive	positive	17	41	Paracetamol. Losartan. Diclofenac
New-10	F	50	50		earlier	3.5	positive	positive	8	18
MTX-1	F	41	44	3	never	2.2	positive	positive	10	22	Pizotifen	15
MTX-2	F	58	61	3	present		positive	positive	1	3	Atorvastatin, Hydrochlorothiazide, Losartan	20
MTX-3	M	36	39	3	earlier	1.2	positive	positive	1	5		15
MTX-4	F	37	41	4	present	1	negative	negative	1	3		20
MTX-5	F	65	68	3	earlier	1.3	negative	negative	1	6	Esomeprazole	10
MTX-6	F	54	57	3	earlier	1	positive	positive	1	4		20
MTX-7	F	49	51	2	earlier		positive	positive	2	14		10
MTX-8	F	40	42	2	never	1.4	negative	positive	1	7		20
MTX-9	M	44	46	2	earlier		positive	positive	2	7		20
MTX-10	F	68	70	2	never	1	negative	negative	1	4		25
MTX-11	M	47	50	3	never	1.6	positive	negative	1	9	Atorvastatin, Estradiol, Furosemide	25
MTX-12	F	62	65	3	earlier		positive	negative	1	14		20
MTX-13	F	36	40	4	earlier		positive	positive	1	11	Diclofenac, Levaxin	25
MTX-14	F	63	65	2	earlier	2.3	positive	positive	5	26		20
MTX-15	F	32	34	2	earlier		positive	negative	6	12	Intrauterine device, Naproxen	20
MTX-16	F	32	35	3	present		positive	positive	1	5	Amlodipine, Losartan	20
MTX-17	F	58	60	2	earlier	2.1	positive	positive	1	19	Diclofenac, Intrauterine device, Loratadine, Sumatriptan	20
MTX-18	F	23	25	2	never	2.2	positive	positive	2	24		20
HC-1	M		53		never						Cetirizine
HC-2	F		39		earlier
HC-3	M		59		earlier						Candesartan
HC-4	F		38		earlier
HC-5	F		50		present
HC-6	F		65		never
HC-7	F		57		ealier
HC-8	F		59		never
HC-9	F		52		earlier
* Time since diagnosis in years is approximately equivalent to the duration of MTX treatment.
