# Supplementary material for: MicroRNA Expression Differences in Blood-Derived CD19+ B Cells of Methotrexate Treated Rheumatoid Arthritis Patients
Source: Front Immunol. 2021 Apr 9;12:663736. doi: 10.3389/fimmu.2021.663736 (PMC8062711; doi:10.3389/fimmu.2021.663736)
Supplement: Supplementary file 3 [file Table_2.xlsx]

## Sheet: Supp_Tab2
Supplementary table 2: RNA integrity values and total RNA concentration for newly-diagnosed (New-), methotrexate treated RA patients (MTX-) and healthy controls (HC-) within CD19 cells.
	CD19
Patient ID	RIN	Concentration in ng/ul
New-1	9.2	63.6
New-2	9.5	39.1
New-3	8.9	82.9
New-4	9.6	80.6
New-5	8.9	52.3
New-6	9.6	67.2
New-7	8.8	209.7
New-8	9.7	74.8
New-9	9.7	65.3
New-10	9.4	51.9
MTX-1	8	38.81
MTX-2	9.5	24.54
MTX-3	8.9	28.16
MTX-4	8.3	26.51
MTX-5	9.2	22.33
MTX-6	8.5	28.62
MTX-7	9.2	57.99
MTX-8	9.4	72.76
MTX-9	9.3	20.14
MTX-10	8.8	64.82
MTX-11	9.4	45.47
MTX-12	9.3	34.24
MTX-13	9.5	81.77
MTX-14	8.3	34.7
MTX-15	9.9	42.11
MTX-16	9.2	66.16
MTX-17	9.2	39.59
MTX-18	9.2	36.66
HC-1	9.7	47.68
HC-2	9.8	133.87
HC-3	9.5	168.14
HC-4	9.7	58.27
HC-5	9.8	87.52
HC-6	9.2	66.61
HC-7	9.1	40.52
HC-8	9.4	57.78
HC-9	9.4	82.92
