# Supplementary material for: MicroRNA Expression Differences in Blood-Derived CD19+ B Cells of Methotrexate Treated Rheumatoid Arthritis Patients
Source: Front Immunol. 2021 Apr 9;12:663736. doi: 10.3389/fimmu.2021.663736 (PMC8062711; doi:10.3389/fimmu.2021.663736)
Supplement: Supplementary file 4 [file Table_3.xlsx]

## Sheet: Supp_Tab3
Supplementary table 3: Absolute numbers and percentage of reads per sample that were removed in the (i) trimming, (ii) mapping and (iii) counting step of the bioinformatic processing
as well as number of miRNA reads per newly-diagnosed (New-), methotrexate treated RA patient (MTX-) and healthy control (HC-) sample.
PatientID	CellType	RawReads	TrimmedReads	MappedReads	miRNA	ReadsLostTrim	ReadsLostMapping	ReadsLostCount	Percentage lost in trimming	Percentage lost in mapping	Percentage lost in counting	Percentage miRNA
New-1	CD19	15691216	15661299	2066980	1390912	29917	13594319	676068	0.190661	86.6365	4.30858	8.86427
New-2	CD19	12723837	12692502	1532325	1056191	31335	11160177	476134	0.24627	87.7108	3.74206	8.30088
New-3	CD19	15715227	15574437	2161664	1396020	140790	13412773	765644	0.895883	85.3489	4.87199	8.88323
New-4	CD19	17856922	17808414	2151257	1458778	48508	15657157	692479	0.271648	87.6812	3.87793	8.16926
New-5	CD19	12346294	12300333	955946	655336	45961	11344387	300610	0.372266	91.885	2.43482	5.30796
New-6	CD19	13154281	12612136	1222990	690322	542145	11389146	532668	4.12143	86.5813	4.04939	5.24789
New-7	CD19	13152474	13101400	1604325	1158246	51074	11497075	446079	0.388322	87.4138	3.3916	8.8063
New-8	CD19	27332522	27254203	2589932	1778215	78319	24664271	811717	0.286541	90.2378	2.96978	6.50586
New-9	CD19	11591548	11558442	1496548	1053435	33106	10061894	443113	0.285605	86.8037	3.82272	9.08796
New-10	CD19	19863699	19816722	2177249	1484270	46977	17639473	692979	0.236497	88.8026	3.48867	7.47227
MTX-1	CD19	12594101	12525446	1488427	1073355	68655	11037019	415072	0.545136	87.6364	3.29577	8.52268
MTX-2	CD19	6274942	6226501	691383	447854	48441	5535118	243529	0.771975	88.2099	3.88098	7.13718
MTX-3	CD19	17892766	17788005	2071884	1429784	104761	15716121	642100	0.585494	87.8351	3.5886	7.99085
MTX-4	CD19	16371763	16308622	2233673	1741403	63141	14074949	492270	0.38567	85.9709	3.00682	10.6366
MTX-5	CD19	12626270	12559817	1041311	704656	66453	11518506	336655	0.526307	91.2265	2.66631	5.58087
MTX-6	CD19	17376015	17315362	1638389	1094308	60653	15676973	544081	0.349062	90.2219	3.13122	6.29781
MTX-7	CD19	15494898	15463157	1127898	878017	31741	14335259	249881	0.204848	92.516	1.61267	5.66649
MTX-8	CD19	15805613	15743037	2200934	1535060	62576	13542103	665874	0.39591	85.6791	4.2129	9.71212
MTX-9	CD19	15396842	15351988	830780	587023	44854	14521208	243757	0.291319	94.3129	1.58316	3.81262
MTX-10	CD19	12468511	12439500	1358702	972423	29011	11080798	386279	0.232674	88.8703	3.09804	7.79903
MTX-11	CD19	16702182	16656022	2220040	1629141	46160	14435982	590899	0.276371	86.4317	3.53786	9.75406
MTX-12	CD19	12464145	12439859	2219700	1637240	24286	10220159	582460	0.194847	81.9965	4.67308	13.1356
MTX-13	CD19	19882468	19773490	2124122	1347332	108978	17649368	776790	0.548111	88.7685	3.90691	6.77648
MTX-14	CD19	16385794	16341805	2552231	1705140	43989	13789574	847091	0.268458	84.1557	5.16967	10.4062
MTX-15	CD19	13339991	13269024	1568829	1051889	70967	11700195	516940	0.531987	87.7077	3.87512	7.88523
MTX-16	CD19	14500213	14434485	1584258	960905	65728	12850227	623353	0.45329	88.621	4.29892	6.62683
MTX-17	CD19	17833079	17810129	2040380	1305619	22950	15769749	734761	0.128693	88.4298	4.12021	7.32133
MTX-18	CD19	18098933	18043324	2194242	1398244	55609	15849082	795998	0.30725	87.5692	4.39804	7.72556
HC-1	CD19	17116438	17073443	1726177	1199374	42995	15347266	526803	0.251191	89.6639	3.07776	7.00715
HC-2	CD19	12724093	12697290	1196742	858604	26803	11500548	338138	0.210648	90.384	2.65746	6.74786
HC-3	CD19	22387084	22203625	2585288	1991768	183459	19618337	593520	0.819486	87.6324	2.65117	8.89695
HC-4	CD19	17205560	17148014	2232759	1527537	57546	14915255	705222	0.334462	86.6886	4.0988	8.87816
HC-5	CD19	14305417	14251550	1668299	1085528	53867	12583251	582771	0.37655	87.9614	4.07378	7.58823
HC-6	CD19	15470497	15310413	1694957	1119207	160084	13615456	575750	1.03477	88.0092	3.7216	7.23446
HC-7	CD19	12258429	12213305	1447773	1034194	45124	10765532	413579	0.368106	87.8215	3.37383	8.43659
HC-8	CD19	23846653	23735129	3402163	2385286	111524	20332966	1016877	0.467672	85.2655	4.26423	10.0026
HC-9	CD19	9922275	9890780	1315691	921121	31495	8575089	394570	0.317417	86.4226	3.97661	9.28336
