# Supplementary material for: MicroRNA Expression Differences in Blood-Derived CD19+ B Cells of Methotrexate Treated Rheumatoid Arthritis Patients
Source: Front Immunol. 2021 Apr 9;12:663736. doi: 10.3389/fimmu.2021.663736 (PMC8062711; doi:10.3389/fimmu.2021.663736)
Supplement: Supplementary file 5 [file Table_4.xlsx]

## Sheet: Supp_Tab4
Supplementary table 4: MiRNAs expressed in peripheral blood CD19+ B cells with at least 100 CPM within one third of a study phenotype are marked with a "1". MiRNAs not fulfilling this criteria are marked with a "0".
	Study phenotypes
miRNA	Healthy controls	MTX-treated patients	Newly-diagnosed patients
hsa-miR-320a-3p	1	1	1
hsa-miR-543	1	1	1
hsa-miR-181a-5p	1	1	1
hsa-miR-181b-5p	1	1	1
hsa-miR-22-3p	1	1	1
hsa-miR-363-3p	1	1	1
hsa-miR-199a-3p	1	1	1
hsa-miR-1307-3p	1	1	1
hsa-miR-378a-3p	1	1	1
hsa-let-7d-5p	1	1	1
hsa-miR-103a-3p	1	1	1
hsa-miR-222-3p	1	1	1
hsa-miR-221-3p	1	1	1
hsa-miR-423-3p	1	1	1
hsa-miR-1255a	1	0	0
hsa-miR-27a-5p	1	1	1
hsa-miR-342-5p	1	1	1
hsa-miR-186-5p	1	1	1
hsa-miR-93-5p	1	1	1
hsa-miR-17-5p	1	1	1
hsa-miR-191-5p	1	1	1
hsa-miR-941	1	1	1
hsa-miR-99b-5p	1	1	1
hsa-miR-28-3p	1	1	1
hsa-miR-140-5p	1	1	1
hsa-miR-142-5p	1	1	1
hsa-miR-532-5p	1	1	1
hsa-miR-25-3p	1	1	1
hsa-miR-16-2-3p	1	1	1
hsa-miR-199a-5p	1	1	1
hsa-miR-106b-3p	1	1	1
hsa-miR-486-3p	1	1	1
hsa-miR-223-5p	1	1	1
hsa-miR-151a-3p	1	1	1
hsa-let-7d-3p	1	1	1
hsa-miR-192-5p	1	1	1
hsa-miR-328-3p	1	1	1
hsa-miR-374a-3p	1	1	0
hsa-miR-30e-3p	1	1	1
hsa-miR-409-3p	1	1	1
hsa-miR-370-3p	1	1	1
hsa-miR-1275	1	0	1
hsa-miR-20a-5p	1	1	1
hsa-miR-200c-3p	1	1	1
hsa-miR-101-3p	1	1	1
hsa-miR-140-3p	1	1	1
hsa-miR-29a-3p	1	1	1
hsa-miR-29b-3p	1	1	1
hsa-miR-16-5p	1	1	1
hsa-miR-21-5p	1	1	1
hsa-miR-92a-3p	1	1	1
hsa-miR-128-3p	1	1	1
hsa-miR-484	1	1	1
hsa-miR-148a-3p	1	1	1
hsa-miR-148b-3p	1	1	1
hsa-miR-361-3p	1	1	1
hsa-miR-486-5p	1	1	1
hsa-miR-151a-5p	1	1	1
hsa-miR-127-3p	1	1	0
hsa-miR-126-3p	1	1	1
hsa-miR-342-3p	1	1	1
hsa-miR-150-5p	1	1	1
hsa-miR-146b-5p	1	1	1
hsa-miR-146a-5p	1	1	1
hsa-miR-143-3p	1	1	1
hsa-miR-423-5p	1	1	1
hsa-miR-98-5p	1	1	1
hsa-let-7f-5p	1	1	1
hsa-let-7a-5p	1	1	1
hsa-let-7c-5p	1	1	1
hsa-let-7b-5p	1	1	1
hsa-let-7g-5p	1	1	1
hsa-let-7i-5p	1	1	1
hsa-miR-7-5p	1	1	1
hsa-miR-1-3p	1	1	0
hsa-miR-185-5p	1	1	1
hsa-miR-24-3p	1	1	1
hsa-miR-629-5p	1	1	1
hsa-miR-379-5p	1	1	1
hsa-miR-30d-5p	1	1	1
hsa-miR-30b-5p	1	1	1
hsa-miR-30c-5p	1	1	1
hsa-miR-30e-5p	1	1	1
hsa-miR-142-3p	1	1	1
hsa-miR-223-3p	1	1	1
hsa-miR-155-5p	1	1	1
hsa-miR-340-5p	1	1	1
hsa-miR-26a-5p	1	1	1
hsa-miR-26b-5p	1	1	1
hsa-miR-27b-3p	1	1	1
hsa-miR-197-3p	1	1	1
hsa-miR-493-5p	1	1	1
hsa-miR-182-5p	1	1	1
hsa-miR-495-3p	0	1	0
hsa-miR-100-5p	0	1	0
hsa-miR-181a-2-3p	0	1	0
hsa-miR-130b-5p	0	1	0
hsa-miR-374b-5p	0	1	0
hsa-miR-23a-3p	0	1	1
hsa-miR-126-5p	0	1	0
hsa-miR-382-5p	0	1	0
hsa-miR-485-3p	0	1	0
hsa-miR-582-3p	0	1	1
hsa-miR-10a-5p	0	1	1
hsa-miR-15b-5p	0	1	0
hsa-miR-381-3p	0	1	0
hsa-miR-183-5p	0	1	0
hsa-miR-664a-3p	0	1	0
hsa-miR-32-5p	0	1	1
hsa-miR-671-3p	0	1	0
hsa-miR-340-3p	0	1	0
hsa-miR-139-5p	0	1	1
hsa-miR-493-3p	0	1	0
hsa-miR-769-5p	0	1	0
hsa-let-7e-5p	0	1	1
hsa-miR-744-5p	0	1	0
hsa-miR-134-5p	0	1	0
hsa-miR-6842-3p	0	1	0
hsa-miR-335-3p	0	1	0
hsa-miR-28-5p	0	0	1
