# Supplementary material for: MicroRNA Expression Differences in Blood-Derived CD19+ B Cells of Methotrexate Treated Rheumatoid Arthritis Patients
Source: Front Immunol. 2021 Apr 9;12:663736. doi: 10.3389/fimmu.2021.663736 (PMC8062711; doi:10.3389/fimmu.2021.663736)
Supplement: Supplementary file 6 [file Table_5.xlsx]

## Sheet: Supp_Tab5
Supplementary table 5: MiRNAs found expressed in peripheral blood CD19+ B cells in the reference data set (Juzenas et al. 2017) or
in the present study (100 CPM in one third of the healthy controls filtering threshold) are marked with "1". If they were not expressed they are marked with a "0".
miRNA	Reference	Present study
hsa-let-7a-5p	1	1
hsa-let-7b-5p	1	1
hsa-let-7d-3p	1	1
hsa-let-7d-5p	1	1
hsa-let-7f-5p	1	1
hsa-let-7g-5p	1	1
hsa-let-7i-3p	1	0
hsa-let-7i-5p	1	1
hsa-miR-101-3p	1	1
hsa-miR-103a-3p	1	1
hsa-miR-106b-3p	1	1
hsa-miR-106b-5p	1	0
hsa-miR-107	1	0
hsa-miR-10a-5p	1	0
hsa-miR-125a-5p	1	0
hsa-miR-126-5p	1	0
hsa-miR-1260b	1	0
hsa-miR-1273h-3p	1	0
hsa-miR-1275	1	1
hsa-miR-128-3p	1	1
hsa-miR-1285-3p	1	0
hsa-miR-1307-3p	1	1
hsa-miR-1307-5p	1	0
hsa-miR-130b-3p	1	0
hsa-miR-130b-5p	1	0
hsa-miR-138-5p	1	0
hsa-miR-140-3p	1	1
hsa-miR-140-5p	1	1
hsa-miR-141-3p	1	0
hsa-miR-142-3p	1	1
hsa-miR-142-5p	1	1
hsa-miR-1468-5p	1	0
hsa-miR-146a-5p	1	1
hsa-miR-146b-3p	1	0
hsa-miR-146b-5p	1	1
hsa-miR-148a-3p	1	1
hsa-miR-148a-5p	1	0
hsa-miR-148b-3p	1	1
hsa-miR-148b-5p	1	0
hsa-miR-150-3p	1	0
hsa-miR-150-5p	1	1
hsa-miR-151a-3p	1	1
hsa-miR-151a-5p	1	1
hsa-miR-151b	1	0
hsa-miR-152-3p	1	0
hsa-miR-155-5p	1	1
hsa-miR-15a-5p	1	0
hsa-miR-15b-5p	1	0
hsa-miR-16-2-3p	1	1
hsa-miR-16-5p	1	1
hsa-miR-17-3p	1	0
hsa-miR-17-5p	1	1
hsa-miR-181a-2-3p	1	0
hsa-miR-181a-3p	1	0
hsa-miR-181a-5p	1	1
hsa-miR-181b-5p	1	1
hsa-miR-181c-5p	1	0
hsa-miR-182-5p	1	1
hsa-miR-185-5p	1	1
hsa-miR-186-5p	1	1
hsa-miR-191-5p	1	1
hsa-miR-192-5p	1	1
hsa-miR-195-5p	1	0
hsa-miR-197-3p	1	1
hsa-miR-199a-3p	1	1
hsa-miR-199b-3p	1	0
hsa-miR-19a-3p	1	0
hsa-miR-19b-3p	1	0
hsa-miR-200a-3p	1	0
hsa-miR-200b-3p	1	0
hsa-miR-20a-5p	1	1
hsa-miR-20b-5p	1	0
hsa-miR-21-3p	1	0
hsa-miR-21-5p	1	1
hsa-miR-210-3p	1	0
hsa-miR-215-5p	1	0
hsa-miR-22-3p	1	1
hsa-miR-221-3p	1	1
hsa-miR-222-3p	1	1
hsa-miR-223-3p	1	1
hsa-miR-223-5p	1	1
hsa-miR-23a-3p	1	0
hsa-miR-23b-3p	1	0
hsa-miR-24-3p	1	1
hsa-miR-25-3p	1	1
hsa-miR-25-5p	1	0
hsa-miR-26a-5p	1	1
hsa-miR-26b-3p	1	0
hsa-miR-26b-5p	1	1
hsa-miR-27a-3p	1	0
hsa-miR-27b-3p	1	1
hsa-miR-28-3p	1	1
hsa-miR-29a-3p	1	1
hsa-miR-29b-3p	1	1
hsa-miR-29c-3p	1	0
hsa-miR-29c-5p	1	0
hsa-miR-301a-3p	1	0
hsa-miR-30a-5p	1	0
hsa-miR-30b-5p	1	1
hsa-miR-30c-1-3p	1	0
hsa-miR-30c-5p	1	1
hsa-miR-30d-3p	1	0
hsa-miR-30d-5p	1	1
hsa-miR-30e-3p	1	1
hsa-miR-30e-5p	1	1
hsa-miR-3150b-3p	1	0
hsa-miR-3168	1	0
hsa-miR-32-5p	1	0
hsa-miR-320a-3p	1	1
hsa-miR-320b	1	0
hsa-miR-324-3p	1	0
hsa-miR-328-3p	1	1
hsa-miR-331-3p	1	0
hsa-miR-335-3p	1	0
hsa-miR-335-5p	1	0
hsa-miR-339-3p	1	0
hsa-miR-339-5p	1	0
hsa-miR-340-5p	1	1
hsa-miR-342-3p	1	1
hsa-miR-342-5p	1	1
hsa-miR-345-5p	1	0
hsa-miR-361-3p	1	1
hsa-miR-361-5p	1	0
hsa-miR-3615	1	0
hsa-miR-363-3p	1	1
hsa-miR-374a-3p	1	1
hsa-miR-374a-5p	1	0
hsa-miR-374b-5p	1	0
hsa-miR-378a-3p	1	1
hsa-miR-378d	1	0
hsa-miR-421	1	0
hsa-miR-423-3p	1	1
hsa-miR-423-5p	1	1
hsa-miR-425-3p	1	0
hsa-miR-425-5p	1	0
hsa-miR-4286	1	0
hsa-miR-4301	1	0
hsa-miR-451a	1	0
hsa-miR-454-3p	1	0
hsa-miR-4662a-5p	1	0
hsa-miR-4677-3p	1	0
hsa-miR-484	1	1
hsa-miR-486-3p	1	1
hsa-miR-486-5p	1	1
hsa-miR-497-5p	1	0
hsa-miR-500a-3p	1	0
hsa-miR-5196-3p	1	0
hsa-miR-532-5p	1	1
hsa-miR-548e-3p	1	0
hsa-miR-548k	1	0
hsa-miR-576-5p	1	0
hsa-miR-577	1	0
hsa-miR-582-3p	1	0
hsa-miR-582-5p	1	0
hsa-miR-589-5p	1	0
hsa-miR-590-3p	1	0
hsa-miR-598-3p	1	0
hsa-miR-616-5p	1	0
hsa-miR-625-3p	1	0
hsa-miR-625-5p	1	0
hsa-miR-629-5p	1	1
hsa-miR-652-3p	1	0
hsa-miR-660-5p	1	0
hsa-miR-671-3p	1	0
hsa-miR-6842-3p	1	0
hsa-miR-7-1-3p	1	0
hsa-miR-744-5p	1	0
hsa-miR-766-3p	1	0
hsa-miR-769-5p	1	0
hsa-miR-7706	1	0
hsa-miR-92a-1-5p	1	0
hsa-miR-92a-3p	1	1
hsa-miR-92b-3p	1	0
hsa-miR-93-5p	1	1
hsa-miR-941	1	1
hsa-miR-98-5p	1	1
hsa-miR-543	0	1
hsa-miR-1255a	0	1
hsa-miR-27a-5p	0	1
hsa-miR-99b-5p	0	1
hsa-miR-199a-5p	0	1
hsa-miR-409-3p	0	1
hsa-miR-370-3p	0	1
hsa-miR-200c-3p	0	1
hsa-miR-127-3p	0	1
hsa-miR-126-3p	0	1
hsa-miR-143-3p	0	1
hsa-let-7c-5p	0	1
hsa-miR-7-5p	0	1
hsa-miR-1-3p	0	1
hsa-miR-379-5p	0	1
hsa-miR-493-5p	0	1
