# Supplementary material for: MicroRNA Expression Differences in Blood-Derived CD19+ B Cells of Methotrexate Treated Rheumatoid Arthritis Patients
Source: Front Immunol. 2021 Apr 9;12:663736. doi: 10.3389/fimmu.2021.663736 (PMC8062711; doi:10.3389/fimmu.2021.663736)
Supplement: Supplementary file 8 [file Table_7.xlsx]

## Sheet: Sheet1
Supplementary table 7: Differentially expressed miRNAs in peripheral blood-derived CD19+ B cells between (i) MTX treated RA patients and healthy contols and
(ii) MTX treated and newly-diagnosed RA patients
miRNA	log_fold_change	pValue	FDR	pairwise_comparison_between
hsa-miR-381-3p_MIMAT0000736	2.81779	0.00145441	0.014056	MTX treated RA vs Healthy controls
hsa-miR-23a-3p_MIMAT0000078	1.8819	0.001556	0.014056	MTX treated RA vs Healthy controls
hsa-miR-335-3p_MIMAT0004703	1.72412	0.000372298	0.00516564	MTX treated RA vs Healthy controls
hsa-miR-223-3p_MIMAT0000280	1.39704	0.000332776	0.00516564	MTX treated RA vs Healthy controls
hsa-miR-664a-3p_MIMAT0005949	1.25958	0.00658529	0.030457	MTX treated RA vs Healthy controls
hsa-miR-32-5p_MIMAT0000090	1.25133	0.0016462	0.014056	MTX treated RA vs Healthy controls
hsa-miR-484_MIMAT0002174	0.848997	0.00604371	0.030457	MTX treated RA vs Healthy controls
hsa-miR-374b-5p_MIMAT0004955	0.657319	0.00475215	0.0281085	MTX treated RA vs Healthy controls
hsa-miR-128-3p_MIMAT0000424	-0.492905	0.00481136	0.0281085	MTX treated RA vs Healthy controls
hsa-miR-98-5p_MIMAT0000096	-0.617881	0.00848649	0.03768	MTX treated RA vs Healthy controls
hsa-miR-200c-3p_MIMAT0000617	-0.676597	0.00917299	0.0386005	MTX treated RA vs Healthy controls
hsa-miR-223-5p_MIMAT0004570	-0.685565	0.00938932	0.0386005	MTX treated RA vs Healthy controls
hsa-let-7f-5p_MIMAT0000067	-0.696158	0.000477189	0.00561887	MTX treated RA vs Healthy controls
hsa-let-7g-5p_MIMAT0000414	-0.710308	0.00182354	0.014458	MTX treated RA vs Healthy controls
hsa-miR-26b-5p_MIMAT0000083	-0.736094	0.00566211	0.030457	MTX treated RA vs Healthy controls
hsa-miR-26a-5p_MIMAT0000082	-0.73659	0.0032998	0.0242013	MTX treated RA vs Healthy controls
hsa-let-7i-5p_MIMAT0000415	-0.760716	0.000356541	0.00516564	MTX treated RA vs Healthy controls
hsa-miR-7-5p_MIMAT0000252	-0.791478	0.00480304	0.0281085	MTX treated RA vs Healthy controls
hsa-let-7d-5p_MIMAT0000065	-0.822511	0.000506204	0.00561887	MTX treated RA vs Healthy controls
hsa-let-7a-5p_MIMAT0000062	-0.868211	0.000153464	0.00513181	MTX treated RA vs Healthy controls
hsa-let-7c-5p_MIMAT0000064	-0.901961	0.00018493	0.00513181	MTX treated RA vs Healthy controls
hsa-miR-486-5p_MIMAT0002177	-0.918534	0.00637348	0.030457	MTX treated RA vs Healthy controls
hsa-let-7b-5p_MIMAT0000063	-1.05246	6.03226e-05	0.00334791	MTX treated RA vs Healthy controls
hsa-miR-328-3p_MIMAT0000752	-1.10069	0.0060443	0.030457	MTX treated RA vs Healthy controls
hsa-miR-486-3p_MIMAT0004762	-1.10233	0.00348847	0.0242013	MTX treated RA vs Healthy controls
hsa-miR-423-5p_MIMAT0004748	-1.14592	0.000309934	0.00516564	MTX treated RA vs Healthy controls
hsa-miR-342-5p_MIMAT0004694	-1.48528	4.42654e-05	0.00334791	MTX treated RA vs Healthy controls
hsa-miR-381-3p_MIMAT00007361	3.18092	0.000155143	0.00581118	MTX treated RA vs Newly-diagnosed RA
hsa-miR-335-3p_MIMAT00047031	2.02059	2.67213e-05	0.00293934	MTX treated RA vs Newly-diagnosed RA
hsa-miR-223-3p_MIMAT00002801	1.12094	0.00182542	0.0401592	MTX treated RA vs Newly-diagnosed RA
hsa-miR-374a-3p_MIMAT0004688	1.03303	0.000158487	0.00581118	MTX treated RA vs Newly-diagnosed RA
hsa-miR-148b-3p_MIMAT0000759	0.885983	0.00053984	0.0148456	MTX treated RA vs Newly-diagnosed RA
hsa-miR-200c-3p_MIMAT00006171	-0.653865	0.00267127	0.0489733	MTX treated RA vs Newly-diagnosed RA
